# Supplementary material for: Small RNAs, DNA methylation and transposable elements in wheat
Source: BMC Genomics. 2010 Jun 29;11:408. doi: 10.1186/1471-2164-11-408 (PMC2996936; doi:10.1186/1471-2164-11-408)
Supplement: Additional file 2 — dbmanager.py - python program for sRNA database setup. [file 1471-2164-11-408-S2.PY]

import MySQLdb, os


class DBManager:

  def __init__(self):
    self.host = "localhost"
    self.user = "root"
    self.pw = ""
    self.schema = "dubcovsky"
    self.master_conn = MySQLdb.connect(self.host, self.user, self.pw, self.schema)
    self.master_curs = self.master_conn.cursor()

  def connect(self):
    conn = MySQLdb.connect(self.host, self.user, self.pw, self.schema)
    return conn.cursor()


  def getLibraryNames(self, cursor = None):
    if cursor == None:
      cursor = self.master_curs
    cursor.execute('select name from summary where used_only_unique = 0')
    output = []
    results = cursor.fetchall()
    for result in results:
      output.append(result[0])
    return output


  def query(self, seq, libname = None):
    if libname == None:
      self.master_curs.execute('select * from siRNA where seq = %s', (seq,))
    else:
      [self.master_curs.execute('select * from siRNA where seq = %s and library = %s', (seq, libname,))]
    output = self.master_curs.fetchall()
    return output
  
  
  def close(self):
    self.master_curs.close()
    self.master_conn = None

  
  # given the filepath to a FASTA file, add that file's data into the database
  def updateDatabase(self, filepath):
    input = open(filepath, 'r')
    line = input.readline()
    unique_lengths = [0,0,0,0,0,0,0,0,0,0,0,0,0,0,0,0]
    lengths = [0,0,0,0,0,0,0,0,0,0,0,0,0,0,0,0]
    libname = filepath.split(os.sep)[-1].split('.')[0]
    unique_summary = [libname,0,0,0,0,0,0,0,0,0,0,0,0,0,0,0,0,0,0,0,0,0,0, True]
    summary = [libname,0,0,0,0,0,0,0,0,0,0,0,0,0,0,0,0,0,0,0,0,0,0, False]
    counter = 0
    # populate input list by reading entire input file, needed to ensure uniqueness of every entry
    print "Reading " + filepath
    print "Processing records..."
    # take top 2 lines from input_list, format them and add them to output_list, delete top 2 lines from input_list
    while line != None and len(line.strip()) > 0:
      if '>' in line or '_:' in line:   # FASTA format
        line = input.readline()
      seq = line.split()[0].strip().upper()
      results = self.query(seq, libname)
      
      data = [seq.upper(), len(seq), libname]
      if len(results) > 0:
        if line.split()[-1].strip().isdigit():
          data.append(int(results[0][4]) + int(line.split()[-1].strip()))
        else:
          data.append(int(results[0][4]))
        self.master_curs.execute('update siRNA set count = %s where seq = %s and length = %s and library = %s and count = %s', [int(results[0][4]) + 1] + data)
      else:
        if line.split()[-1].strip().isdigit():
          data.append(int(line.split()[-1].strip()))
        else:
          data.append(1)
        self.master_curs.execute('insert into siRNA (seq, length, library, count) values (%s, %s, %s, %s)', data)
      unique_lengths[len(seq) - 18] = 1
      lengths[len(seq) - 18] = data[-1]
      self.master_conn.commit()
      unique_summary = self.updateSummaryEntry(data, unique_summary, unique_lengths, 1)
      summary = self.updateSummaryEntry(data, summary, lengths, data[-1])
      unique_lengths = [0,0,0,0,0,0,0,0,0,0,0,0,0,0,0,0]
      lengths = [0,0,0,0,0,0,0,0,0,0,0,0,0,0,0,0]
      counter += 1
      line = input.readline()
      
    print "Successfully added " + str(counter) + " sequences into database."
    input.close()
    self.master_curs.execute('insert into summary (name, num_a, num_t, num_g, num_c, num_seq, num_nucleo, num_18_long, num_19_long, num_20_long, num_21_long, num_22_long, num_23_long, num_24_long, num_25_long, num_26_long, num_27_long, num_28_long, num_29_long, num_30_long, num_31_long, num_32_long, num_33_long, used_only_unique) values (%s, %s, %s, %s, %s, %s, %s, %s, %s, %s, %s, %s, %s, %s, %s, %s, %s, %s, %s, %s, %s, %s, %s, %s)', summary)
    self.master_curs.execute('insert into summary (name, num_a, num_t, num_g, num_c, num_seq, num_nucleo, num_18_long, num_19_long, num_20_long, num_21_long, num_22_long, num_23_long, num_24_long, num_25_long, num_26_long, num_27_long, num_28_long, num_29_long, num_30_long, num_31_long, num_32_long, num_33_long, used_only_unique) values (%s, %s, %s, %s, %s, %s, %s, %s, %s, %s, %s, %s, %s, %s, %s, %s, %s, %s, %s, %s, %s, %s, %s, %s)', unique_summary)


  def updateSummaryEntry(self, data, summary, lengths, bias):
    return [summary[0], bias * data[0].count('A') + summary[1], bias * data[0].count('T') + summary[2], bias * data[0].count('G') + summary[3], bias * data[0].count('C') + summary[4], summary[5] + bias, bias * data[1] + summary[6], lengths[0] + summary[7], lengths[1] + summary[8], lengths[2] + summary[9], lengths[3] + summary[10], lengths[4] + summary[11], lengths[5] + summary[12], lengths[6] + summary[13], lengths[7] + summary[14], lengths[8] + summary[15], lengths[9] + summary[16], lengths[10] + summary[17], lengths[11] + summary[18], lengths[12] + summary[19], lengths[13] + summary[20], lengths[14] + summary[21], lengths[15] + summary[22], summary[23]]

  def getSummaryEntry(self, used_only_unique = False):
    if used_only_unique == True:
      self.master_curs.execute('select * from summary where used_only_unique = %s', [1,])
    else:
      self.master_curs.execute('select * from summary where used_only_unique = %s', [0,])
    return self.master_curs.fetchall()

  def writeSummaryTable(self):
    output_file = open('summary.csv', 'w')
    output_file.write('Library,Total Sequences,Total Bases,%A Composition,%T Composition,%G Composition,%C Composition,# Sequences,%18bp,%19bp,%20bp,%21bp,%22bp,%23bp,%24bp,%25bp,%26bp,%27bp,%28bp,%29bp,%30bp,%31bp,%32bp,%33bp\n')
    libnames = self.getLibraryNames()
    output = []    
    summary = self.getSummaryEntry(False)
    for listing in summary:
      output_file.write(listing[0])
      output_file.write(',' + str(listing[5]) + ',' + str(listing[6]))
      for i in range(1,5):
        output_file.write(',' + str(float(listing[i]) / float(listing[6]) * 100.0))
      output_file.write(',' + str(listing[5]))
      for i in range(16):
        output_file.write(',' + str(float(listing[i + 7]) / float(listing[5]) * 100.0))
      output_file.write('\n')
    summary = self.getSummaryEntry(True)
    for listing in summary:
      output_file.write(listing[0])
      output_file.write(',' + str(listing[5]) + ',' + str(listing[6]))
      for i in range(1,5):
        output_file.write(',' + str(float(listing[i]) / float(listing[6]) * 100.0))
      output_file.write(',' + str(listing[5]))
      for i in range(16):
        output_file.write(',' + str(float(listing[i + 7]) / float(listing[5]) * 100.0))
      output_file.write('\n')
      
    output_file.flush()
    output_file.close()
