# Supplementary material for: Small RNAs, DNA methylation and transposable elements in wheat
Source: BMC Genomics. 2010 Jun 29;11:408. doi: 10.1186/1471-2164-11-408 (PMC2996936; doi:10.1186/1471-2164-11-408)
Supplement: Additional file 3 — scanner.py - python program for scrolling window analysis with frame size between 18 and 33 nt that scans through the entire query sequence with a 1 nt increment after each read. [file 1471-2164-11-408-S3.PY]

from dbmanager import DBManager
import progressbar
import threading


class globals:
  organisms = {'Hordeum chilense': 'h', 'Hordeum marinum': 'h', 'Hordeum patagonicum': 'h', 'Hordeum spontaneum': 'h', 'Hordeum vulgare': 'h', 'Aegilops longissima': 't', 'Aegilops speltoides': 't', 'Aegilops squarrosa': 't', 'Aegilops tauschii': 't', 'Triticum aestivum': 't', 'Triticum durum' : 't', 'Triticum monococcum': 't', 'Triticum tauschii': 't', 'Triticum turgidum': 't', 'Triticum turgidum ssp. dicoccoides': 't', 'Triticum turgidum ssp. durum': 't', 'Triticum urartu': 't', 'Triticeae': 'a', 'Wheat Plant': 't'}
  libcodes = {'t': ['TAE1_trim', 'TAE2_trim', 'TAE3_trim', 'GPC_RNAi'], 'h': ['HVU1_trim', 'HVU2_trim', 'HVU3_trim'], 'a': ['TAE1_trim', 'TAE2_trim', 'TAE3_trim', 'GPC_RNAi', 'HVU1_trim', 'HVU2_trim', 'HVU3_trim']}
  db = DBManager()
  libraries = db.getLibraryNames()
  db.close()


class Scanner(threading.Thread):

  def __init__(self, frame, seq, origin, strand, db = None):
    threading.Thread.__init__(self)
    self.frame = frame
    self.seq = seq
    self.origin = origin
    self.finished = False
    self.progress = progressbar.ProgressBar(len(seq))
    self.strand = strand
    if db == None:
      self.db = DBManager()
    else:
      self.db = db
    self.isTrep = origin in globals.organisms
    if self.isTrep == False:
      self.results = ''
      self.libs = []
    else:
      self.results = [0 for library in globals.libraries]
      self.libs = globals.libcodes[globals.organisms[origin]]

  def run(self):
    if self.isTrep == False:
      self.runBAC()
    else:
      self.runTREP()
    self.finished = True
 
  def runTREP(self):
    num_results = 0
    for i in range(len(self.seq) - self.frame + 1):
      query = self.seq[i:i + self.frame]
      results = self.db.query(query)
      if len(results) > 0:
        for result in results:
          index = globals.libraries.index(result[3])
          if globals.libraries[index] in self.libs:
            self.results[index] += int(result[4])
            num_results += int(result[4])
      self.progress.update(i)
    print str(num_results) + ' hits for siRNAs of ' + str(self.frame) + 'bp long in ' + self.strand + ' direction.'
      
  def runBAC(self):
    num_results = 0
    for i in range(len(self.seq) - self.frame + 1):
      query = self.seq[i:i + self.frame]
      results = self.db.query(query)
      if len(results) > 0:
        self.results += self.formatBACResults(query, results, i)
        num_results += 1
      self.progress.update(i)
    print str(num_results) + ' hits for siRNAs of ' + str(self.frame) + 'bp long in ' + self.strand + ' direction.'

  def formatBACResults(self, seq, results, coord):
    output = ''
    counts = []
    offset = 1
    if(self.strand == '-'):
      coord = len(self.seq) - coord
      offset = 0
    # format all initially available data into CSV
    output = self.origin + ',' + self.strand + ',' + str(len(seq)) + ',' + seq + ',' + str(coord + offset)
    # set up counts, where number of occurrences from each library is contained
    counts = [0 for i in globals.libraries]
    # increment proper cell in count for its corresponding library
    for result in results:
      position = globals.libraries.index(result[3])
      counts[position] = result[4]
    for count in counts:
      output += str(',' + str(count))
    output += str(',' + str(sum(counts)))
    return output + '\n'
