# Supplementary material for: Small RNAs, DNA methylation and transposable elements in wheat
Source: BMC Genomics. 2010 Jun 29;11:408. doi: 10.1186/1471-2164-11-408 (PMC2996936; doi:10.1186/1471-2164-11-408)
Supplement: Additional file 4 — srna_seeker.py - program for scanning nucleotide sequences for perfect matching sRNAs using "dbmanager.py" to access the sRNA database and "scanner.py" to analyze the query sequences. [file 1471-2164-11-408-S4.PY]

import dbmanager, sys, scanner, os

class globals:
  seq_min = 18
  seq_max = 34
  scanners = []
  db = dbmanager.DBManager()
  libraries = db.getLibraryNames()
  header = ''


def main():
  paths = sys.argv[2:]
#  filenames = []
#  infile = open('files.txt', 'r')
#  for f in infile:
#    filenames.append(f.strip())
  if len(paths) < 1:
    print 'Improper usage.\n'
    print 'For finding siRNAs within a BAC or list of BACs: sirna_seeker bacsearch filename'
    print 'For finding siRNAs within a TREP or list of TREPs: sirna_seeker trepsearch filename'
    print 'For adding siRNAs to the database: sirna_seeker add filename\n'
    print 'NOTE: When adding siRNAs to the database, filename will be used as the library name, excluding the file extension.'
    print 'Exitting...'
    exit()
  if sys.argv[1] == 'add':
    globals.db.updateDatabase(sys.argv[2])
    
  elif sys.argv[1] == 'bacsearch':
    globals.header = 'Origin,Orientation,Length,Sequence,Coordinate,'
    for lib in globals.libraries:
      globals.header += str(lib + ',')
    runBACs(paths)
  elif sys.argv[1] == 'trepsearch':
    globals.header = 'TREP ID,Class,Order,Superfamily,Name_ID,Organism,Size,Total Count,Total %21bp,Total %24bp,'
    for lib in globals.libraries:
      globals.header += str(lib + ',' + lib + '_%21bp,' + lib + '_%24bp,')
    runTREPs(paths)

def runBACs(files):
  for file in files:
    filename, fileext = parseFilename(file)
    print 'Parsing BAC sequence(s) from ' + file
    bacs = parseBAC(open(file))
    outfile = open('Results' + '/' + filename + '.csv', 'w')
    outfile.write(globals.header + '\n')
    count = 0
    for (seq, origin) in bacs:
      count += 1
      print 'Analyzing...'
      runSequence(seq, origin)
      while len(globals.scanners) > 0:
        outfile.write(globals.scanners[0].results)
        outfile.flush()
        del globals.scanners[0]
      print 'Done with sequence ' + str(count)

def runSequence(seq, origin, only_frames_of_interest = False):
  revcomp = getComplement(seq[::-1])
  if revcomp == None:
    return False
  if only_frames_of_interest == True:
    for i in (21, 24):
      scan = scanner.Scanner(i, seq, origin, '+')
      scan.start()
      globals.scanners.append(scan)
      scan = scanner.Scanner(i, revcomp, origin, '-')
      scan.start()
      globals.scanners.append(scan)
      while(all([globals.scanners[i].finished for i in range(len(globals.scanners))]) == False):
        busy = True
  else:
    upperlim = min(len(seq), globals.seq_max)
    for i in range(globals.seq_min, upperlim):
      scan = scanner.Scanner(i, seq, origin, '+')
      scan.start()
      globals.scanners.append(scan)
      scan = scanner.Scanner(i, revcomp, origin, '-')
      scan.start()
      globals.scanners.append(scan)
      while(all([globals.scanners[i].finished for i in range(len(globals.scanners))]) == False):
        busy = True
  return True

def runTREPs(files):
  summary = globals.db.getSummaryEntry()
  TOcounts = [int(entry[10]) for entry in summary]
  TFcounts = [int(entry[13]) for entry in summary]
  outfile = open('Results/TREP results.csv', 'w')
  outfile.write(globals.header + '\n')
  total_seqs = 0
  TOresults = None
  TFresults = None
  for file in files:
    filename, fileext = parseFilename(file)
    print 'Parsing TREP sequence and metadata from ' + file
    trep = parseTREP(open(file))
    count = 0
    print 'Analyzing...'
    if runSequence(trep[6], trep[5]) == True:
      print 'Processing results...'
      total_seqs = sum([sum(scanner.results) for scanner in globals.scanners])
      TOresults = [globals.scanners[6].results[i] + globals.scanners[7].results[i] for i in range(len(globals.scanners[6].results))]
      TFresults = [globals.scanners[12].results[i] + globals.scanners[13].results[i] for i in range(len(globals.scanners[12].results))]
      results = trep[4] + ',' + trep[1] + ',' + trep[2] + ',' + trep[3] + ',' + trep[0] + ',' + trep[5] + ',' + str(len(trep[6])) + ','
      if total_seqs > 0:
        results += str(total_seqs) + ',' + str(sum(TOresults) / float(total_seqs) * 100.0) + ',' + str(sum(TFresults) / float(total_seqs) * 100.0) + ','
      else:
        results += '0,0,0,'
      for i in range(len(globals.libraries)):
        hits_in_lib = 0
        for scanner in globals.scanners:
          hits_in_lib += int(scanner.results[i])
        if hits_in_lib > 0:
          results += str(hits_in_lib) + ',' + str(float(TOresults[i]) / float(hits_in_lib) * 100.0) + ',' + str(float(TFresults[i]) / float(hits_in_lib) * 100.0) + ','
        else:
          results += '0,0,0,'
      outfile.write(results[:-1] + '\n')
      outfile.flush()
      globals.scanners = []
      print 'Done with ' + trep[4]
    else:
      print 'Sequence contains ambiguous base(s). Skipping this one...'
  outfile.close()

def getComplement(reversed_sequence):
  complement = {'A': 'T', 'T': 'A', 'G': 'C', 'C': 'G'}
  output = ''
  for i in reversed_sequence:
    if i in complement:
      output += complement[i]
    else:
      return None
  return output


def parseTREP(file):
  file.seek(0)
  line = file.readline()
  name_id = line[1:].strip()
  classif = 'N/A'
  order = 'N/A'
  superfam = 'N/A'
  acc = 'N/A'
  organism = 'Wheat Plant'
  if '>' not in line:
    name_id = line.split('=')[-1].strip()
    print '\nParsing ' + name_id + '...'
    line = file.readline().split()
    classif = line[-3][:-1]
    order = line[-2][:-1]
    superfam = line[-1]
    file.readline()
    acc = file.readline().split('=')[-1].strip()
    organism = file.readline().split('=')[-1].strip()
    line = file.readline()
    while '>' and name_id not in line:
      line = file.readline()
  seq = file.readline().strip()
  while len(line) > 0:
    line = file.readline().strip()
    seq += line
  print 'Classification: ' + classif
  print 'Order: ' + order
  print 'Superfamily: ' + superfam
  print 'TREP Accession: ' + acc
  print 'Source Organism: ' + organism
  print 'Sequence: ' + seq 
  file.close()
  return [name_id, classif, order, superfam, acc, organism, seq]
  
  
# def checkInputFile(file):
  # line = ''
  # fnparts = file.name.split('.')
  # name = fnparts[-2].split('/')[-1]
  # while len(line)  < 1:
    # line = file.readline()
  # if line.find('NAME_ID') > -1:
    # metadata = prepTrep(file)
    # return name, metadata
  # else:
    # if '>' in line:
      # line = file.readline()
    # if line.strip().isalpha() and len(line) > 1:
      # print 'Checked first entry in input file, looks good.'
      # file.close()
      # return name, None
    # else:
      # print 'Invalid input file. Exitting...'
      # file.close()
      # sys.exit()

def parseFilename(filepath):
  total_file = filepath.split('/')[-1].split('\\')[-1].split('.')
  return (total_file[0], total_file[-1])

def parseBAC(file):
  file.seek(0)
  seqs = []
  for line in file:
    if '>' in line:
      seqs.append(['', line.strip()[1:]])
    elif len(line.strip()) > 0:
      seqs[-1][0] += line.strip()
  count = len(seqs)
  if count > 1:
    print 'Parsed ' + str(count) + ' input sequences.'
  elif count == 1:
    print 'Parsed 1 input sequence.'
  else:
    print 'ERROR: No sequences parsed from input file. Ensure input file is in proper FASTA format.'
    print 'Exitting...'
    sys.exit()
  return seqs

if __name__ == '__main__':
  main()
